# Supplementary material for: Enhanced Fluctuations in Facial Pore Size, Redness, and TEWL Caused by Mask Usage Are Normalized by the Application of a Moisturizer
Source: J Clin Med. 2022 Apr 11;11(8):2121. doi: 10.3390/jcm11082121 (PMC9030563; doi:10.3390/jcm11082121)
Supplement: Supplementary file 1 [file jcm-11-02121-s001.zip]

Archive with 1 entries (1 files):
- jcm-1652690-SI.pdf
